# Supplementary material for: Comprehensive approach for predicting toxicological effects of ionic liquids on several biological systems using unified descriptors
Source: Sci Rep. 2016 Sep 14;6:33403. doi: 10.1038/srep33403 (PMC5022054; doi:10.1038/srep33403)
Supplement: Supplementary Information 1 [file srep33403-s1.xls]

## Sheet: Sheet1
Supporting information 2
Comprehensive approach for predicting toxicological effects of ionic liquids on several biological systems using unified descriptors
Chul-Woong Choa, Stefan Stolteb,c,*, Yeoung-Sang Yuna,*
aSchool of Chemical Engineering, Chonbuk National University, 567 Beakje-dearo, Deokjin-gu, Jeonju, Jeonbuk 561-756, Republic of Korea
bCentre for Environmental Research and Sustainable Technology (UFT), University of Bremen, Leobener Straße, 28359 Bremen, Germany
cDepartment of Environmental Analysis, Faculty of Chemistry, University of Gdańsk, ul.Wita Stwosza 63, 80-308 Gdańsk, Poland
Corresponding author – Tel: +82-63-270-2308 (Y.-S. Yun); fax: +82-63-270-2306(Y.-S. Yun); E-mail address: ysyun@jbnu.ac.kr (Y.-S. Yun), Tel: +49 421-218-63370 (S. Stolte); fax: 0049 421-218-98-63370(S. Stolte); E-mail: stefan.stolte@uni-bremen.de (S. Stolte)

## Sheet: No. 1
		1
Cation	Anion	Log 1/EC50 (mM)	Calc. log 1/EC50 (mM)	Ref.
Gu011112	(C2F5)3PF3	0.9101	-0.3981	1
IM01	BF4	-0.0864	-0.7674	1
IM1-10	BF4	2.2306	1.4562	1
IM1-14	Cl	3.4214	2.4584	1
IM11CN	(CF3SO2)2N	-0.9004	-0.1418	1
IM12	(C2F5)2PO2	0.1688	-0.4848	1
IM12	(CF3SO2)2N	-0.32	-0.4655	2
IM12	1COO	-1.2253	-0.8879	1
IM12	1OSO3	-1.1959	-0.8313	1
IM12	2OSO3	-0.9284	-0.8735	1
IM12	8OSO3	-0.2227	-0.5292	1
IM12	CF3COO	-1.0043	-0.7713	1
IM12	HSO4	-0.9877	-0.9336	1
IM12	PF6	-0.914	-0.6631	1
IM1-2C6F13	PF6	1.061	1.9516	1
IM12O2	(CF3SO2)2N	-0.1818	-0.0586	1
IM12OH	(CF3SO2)2N	-0.7634	-0.5	1
IM13	BF4	-0.4548	-0.5686	1
IM13O1	Cl	-1.4914	-1.3683	1
IM14	(CF3)2N	0.8125	0.0252	1
IM14	1O2O2OSO3	-0.1584	-0.0737	1
IM14	1SO3	-0.5119	-0.3547	1
IM14	8OSO3	-0.2253	0.0445	1
IM14	CF3SO3	-0.0212	-0.2232	1
IM14	N(CN)2	-0.1523	-0.3541	1
IM14	SbF6	0.7447	0.1017	1
IM14	Br	-0.4265	-0.476	1
IM14	I	-0.4814	-0.5963	1
IM16	(C2F5)3PF3	1.57	1.2561	1
IM16	BF4	0.02	0.2927	1
IM16	Cl	0.1798	0.1644	1
IM17	BF4	0.4214	0.5968	1
IM17	Cl	0.466	0.4685	1
IM18	(CF3SO2)2N	1.3556	1.2519	1
IM18	BF4	1.4089	0.861	1
IM18	PF6	1.0367	1.0543	1
IM19	BF4	1.3507	1.1684	1
IM19	Cl	1.6003	1.0401	1
IM24	CF3COO	-0.3139	-0.0101	1
Mor11CN	(CF3SO2)2N	-0.532	0.5508	1
Mor11O2	Cl	-0.5198	-1.1508	1
Mor12O1	(CF3SO2)2N	-0.8109	-0.5939	1
Mor12OH	(CF3SO2)2N	-0.1875	-0.2988	1
Mor13OH	(CF3SO2)2N	-0.5502	-0.4773	1
N1114	(CF3SO2)2N	-0.6107	-0.2093	1
N1121CN	(CF3SO2)2N	-0.8657	-0.4147	1
N1121COO2	(CF3SO2)2N	-0.5289	-0.6634	1
N1121O2	(CF3SO2)2N	-0.7993	-0.1868	1
N1122O1	(CF3SO2)2N	-0.3096	-0.9939	1
N1123O1	(CF3SO2)2N	-0.5353	-0.9784	1
N1124	(CF3SO2)2N	-0.5315	-0.2586	1
N4444	Br	0.7471	0.9376	1
P4444	Br	1.3401	1.4265	1
Pip11CN	(CF3SO2)2N	-0.9494	0.3048	1
Pip11O2	(CF3SO2)2N	-0.4133	0.2991	1
Pip12O1	(CF3SO2)2N	-0.2504	-0.2052	1
Pip12O2	Br	-1.3054	-0.5156	1
Pip12OH	I	-1.5786	-0.8549	1
Pip13O1	Cl	-1.4014	-1.4287	1
Pip14	(CF3SO2)2N	-0.4099	0.1738	1
Py0	Cl	-0.7657	-0.5574	1
Py1CN	(CF3SO2)2N	-0.4983	-0.0204	1
Py1O2	(CF3SO2)2N	-0.1239	-0.1407	1
Py2	Cl	-1.2201	-0.6878	1
Py2-4NMe2	Br	0.1035	-0.4183	1
Py2O2	(CF3SO2)2N	-0.2648	-0.8442	1
Py2OH	(CF3SO2)2N	-0.7924	-0.2215	1
Py3	(CF3SO2)2N	-0.2041	0.0472	1
Py3OH	(CF3SO2)2N	-0.5478	-0.3333	1
Py4	1OSO3	-0.9154	-0.0355	1
Py4	CF3SO3	-0.6618	-0.001109	1
Py4	Br	-0.9042	-0.2538	1
Py4-3Me	N(CN)2	-0.4579	-0.1508	1
Py4-3Me	Cl	-0.8561	-0.2077	1
Py4-3Me-4Me	Cl	-0.0492	-0.2144	1
Py4-3Me-5Me	Cl	-0.4232	-0.1131	1
Py4-4Me	BF4	0.0232	-0.1275	1
Py4-4NMe2	(CF3SO2)2N	1.1765	0.7017	1
Py5	(CF3SO2)2N	0.1475	0.6142	1
Py6	(CF3SO2)2N	0.1325	0.9061	1
Py6	Cl	0.2027	0.3869	1
Py6-4Me	BF4	0.8268	0.4464	1
Py6-4NMe2	(CF3SO2)2N	1.983	1.2804	1
Py8	Cl	1.7305	0.9577	1
Py8-4Me	BF4	1.5143	1.0388	1
Pyr11COO2	(C2F5)3PF3	0.091	-0.2542	1
Pyr11COO2	Br	-0.8445	-1.4109	1
Pyr11O2	Cl	-0.0492	-0.4178	1
Pyr12O1	(C2F5)3PF3	0.8386	-0.0144	1
Pyr12OH	(CF3SO2)2N	-0.7193	-0.1823	1
Pyr13OH	(CF3SO2)2N	-0.6031	-0.4223	1
Pyr14	(CF3SO2)2N	-0.0086002	0.0725	1
Pyr14	N(CN)2	-1.233	-0.3898	1
Pyr16	(CF3SO2)2N	0.4437	0.6427	1
Pyr18	BF4	1.1785	0.8106	1
Pyr66	BF4	1.767	1.4504	1
S122	(CF3SO2)2N	-0.4814	-0.3917	1
IM1-10	PF6	1.5017	1.6495	1
IM1-10	Cl	1.6615	1.3279	1
IM1-16	Cl	3.2403	3.7527	1
IM1-1Ph	BF4	0.0259	0.7518	1
IM12	(C2F5)3PF3	-0.4742	0.107	1
IM12	BF4	-0.4362	-0.8564	1
IM12	1O2O2OSO3	-0.8457	-0.6474	1
IM12	1SO3	-0.9722	-0.9284	1
IM12	4MePhSO3	-0.8102	-0.7231	1
IM12	B(CN)4	-0.505	-0.6988	2
IM12	CF3SO3	-1.0864	-0.797	1
IM12	N(CN)2	-0.8182	-0.9279	2
IM12	SCN	-1.2253	-0.9945	1
IM12O1	(CF3SO2)2N	-0.2504	-0.7201	1
IM12O2	Br	-1.1399	-0.6427	1
IM12OH	BF4	-0.4829	-0.8909	1
IM13O1	(CF3SO2)2N	-0.3424	-0.8491	1
IM14	(C2F5)3PF3	1.1918	0.6807	1
IM14	(CF3SO2)2N	0.3179	0.1082	1
IM14	1OSO3	-0.2122	-0.2576	1
IM14	4MePhSO3	-0.29	-0.1494	1
IM14	BF4	-0.1139	-0.2827	1
IM14	HSO4	-0.2878	-0.3599	1
IM14	PF6	-0.0969	-0.0894	1
IM14	SCN	-0.4166	-0.4208	1
IM14	Cl	-0.5539	-0.411	1
IM16	(CF3SO2)2N	0.757	0.6836	1
IM16	PF6	0.091	0.486	1
IM16-2Me	BF4	1.0991	0.2944	1
IM17	PF6	0.6968	0.7901	1
IM18	(C2F5)3PF3	2.3915	1.8244	1
IM18	8OSO3	1.475	1.1882	1
IM18	CF3SO3	1.9136	0.9204	1
IM18	Cl	0.9872	0.7327	1
IM19	PF6	1.1451	1.3617	1
IM24	BF4	-0.2577	-0.0952	1
IM24	CF3SO3	-0.4265	-0.0358	1
Mor11O2	(CF3SO2)2N	-0.4216	-0.6316	1
Mor12	4MePhSO3	-0.8122	-0.5828	1
Mor12O2	(CF3SO2)2N	-0.6911	-0.3803	1
Mor13O1	(CF3SO2)2N	-0.7716	-0.5283	1
N11-10-1Ph	Cl	2.3615	2.4129	1
N11-12-1Ph	Cl	2.7167	2.9633	1
N11-14-1Ph	Cl	2.84	3.5341	1
N1121COO2	(C2F5)3PF3	0.6253	-0.0909	1
N1121COO2	Br	-0.8531	-1.2476	1
N1121O2	Cl	-0.5911	-0.706	1
N1122O2	(CF3SO2)2N	-0.7993	-0.6273	1
N1123OH	(CF3SO2)2N	-0.828	-1.0114	1
Pip11CN	Cl	-1.5798	-0.2144	1
Pip12O2	(CF3SO2)2N	-0.3404	0.0686	1
Pip12OH	(CF3SO2)2N	-0.6532	-0.1504	1
Pip13O1	(CF3SO2)2N	-0.2695	-0.9095	1
Pip13OH	(CF3SO2)2N	-0.6042	-0.3755	1
Pip14	Br	-1.0334	-0.4104	1
Py1-4NMe2	I	0.1124	-0.7648	1
Py1CN	Cl	-0.7882	-0.5396	1
Py1O2	Cl	-0.3222	-0.6599	1
Py2-4NMe2	(CF3SO2)2N	0.209	0.1659	1
Py2O1	(CF3SO2)2N	-0.1875	-0.49	1
Py2O2	Br	-1.243	-1.4284	1
Py2OH	I	-1.1553	-0.9261	1
Py3O1	(CF3SO2)2N	-0.3802	-0.4007	1
Py3SO3H	CF3SO3	-0.9025	0.6931	1
Py4	BF4	-0.6031	-0.0605	1
Py4	PF6	-0.8513	0.1328	1
Py4-3Me	BF4	-0.301	-0.0794	1
Py4-3Me	PF6	-0.4742	0.1139	1
Py4-3Me-4Me	BF4	-0.0212	-0.0861	1
Py4-3Me-5Me	BF4	-0.2553	0.0153	1
Py4-4Me	B(CN)4	0.1244	0.03	1
Py4-4Me	Cl	-0.316	-0.2558	1
Py4-4NMe2	Cl	1.059	0.1825	1
Py5	Br	-0.1461	0.03	1
Py6	PF6	0.4855	0.7085	1
Py6	CF3SO3	0.4559	0.5746	1
Py6-3Me	Cl	0.6021	0.3823	1
Py6-4Me	Cl	0.3251	0.3181	1
Py8-3Me	Cl	1.5287	0.9564	1
Py8-4Me	Cl	1.3665	0.9104	1
Pyr11COO2	(CF3SO2)2N	-0.5922	-0.8267	1
Pyr11O2	(CF3SO2)2N	-0.2577	0.1014	1
Pyr12O1	(CF3SO2)2N	-0.2989	-0.5869	1
Pyr12O2	(CF3SO2)2N	-0.1987	0.0506	1
Pyr13O1	(CF3SO2)2N	-0.4031	-0.4728	1
Pyr14	(C2F5)3PF3	0.5901	0.645	1
Pyr14	BF4	0.1007	-0.3183	1
Pyr14	Br	-0.7664	-0.5117	1
Pyr16	Cl	0.0737	0.1235	1
Pyr18	Cl	0.4123	0.6823	1
Quin8	BF4	2.8601	2.2903	1
S222	(CF3SO2)2N	-0.3997	-0.3333	1
Xn1111	CF3SO3	0.0434	-0.7013	1
IM1-10	Br	2.7282	1.2629	1
IM1-18	Cl	2.99	3.6145	1
IM14-2Me	BF4	1.6326	-0.1281	1
IM16	(CF3SO2)3C	-0.44	1.0231	1
N1111	(C2F5)3PF3	0.9706	-0.2801	1
P1i4i4i4	4MePhSO3	-0.1553	0.8864	1
Py6	(CF3SO2)2N	0.1325	0.9061	1
Py6-4NMe2	Cl	2.064	0.7612	1
Quin8	Br	3.0325	2.097	1

## Sheet: No.2
		2
Cation	Anion	Obs. log 1/EC50	Calc. log 1/EC50	Ref.
IM1-14	Cl	5.53	3.8733	1
IM11CN	(CF3SO2)2N	0.9281	1.2732	1
IM11O2	Cl	0.198	0.8372	1
IM11O2	(CF3SO2)2N	1.0742	1.3564	1
IM12	Cl	0.22	0.4303	2
IM12	(2-OPhO)2B	1.5817	0.8125	1
IM12	Cl4SO3	0.025	0.8323	1
IM12	F4SO3	1.4078	0.8173	1
IM12O1	Cl	-0.263	0.1757	1
IM12O1	(CF3SO2)2N	1.0232	0.6949	1
IM12O2	Br	0.484	0.7723	1
IM12O2	(CF3SO2)2N	1.1169	1.3564	1
IM12OH	(CF3SO2)2N	0.848	0.915	1
IM13O1	(CF3SO2)2N	0.9389	0.5659	1
IM13OH	(CF3SO2)2N	1.0209	0.7551	1
IM14	Cl	0.752	1.004	1
IM14	BF4	0.87	1.1323	3
IM14	(CF3SO2)2N	1.1972	1.5232	1
IM14	Cl4SO3	0.613	1.406	1
IM14	(CF3)2N	0.171	1.4402	1
IM14	8OSO3	1.2757	1.4595	1
IM16	Cl	2.921	1.5794	1
IM16	PF6	2.661	1.901	1
IM16	(CF3SO2)2N	2.963	2.0986	1
IM16	(C2F5)3PF3	3.368	2.6711	1
Mor11O2	(CF3SO2)2N	0.658	0.7834	1
Mor14	(CF3SO2)2N	1	1.5549	1
N1121COO2	Br	0.366	0.1674	1
N1121COO2	(CF3SO2)2N	0.8179	0.7516	1
N1124	(CF3SO2)2N	1.2147	1.1564	1
Pip13O1	(CF3SO2)2N	1.1331	0.5055	1
Pip14	Br	-0.279	1.0046	1
Pip14	(CF3SO2)2N	0.914	1.5888	1
Py4	Cl	0.407	1.2261	1
Py4-4NMe2	Cl	3.273	1.5975	1
Py4-4NMe2	(CF3SO2)2N	3.432	2.1167	1
Pyr11COO2	Br	-0.158	0.0040762	1
Pyr12O1	(CF3SO2)2N	0.9751	0.8281	1
Pyr14	Cl	-0.386	0.9683	1
Pyr14	(CF3SO2)2N	0.471	1.4875	1
Pyr16	(CF3SO2)2N	1.4295	2.0577	1
S222	(CF3SO2)2N	1.0269	1.0816	1
IM1-16	Cl	5	5.1677	1
IM1-18	Cl	5	5.0294	1
IM12OH	I	0.25	0.2105	1
IM13OH	Cl	0	0.2359	1
IM13O1	Cl	0.24	0.0467	1
N1121COO2	Br	0.366	0.1674	1

## Sheet: No.3
		3
Cation	Anion	Obs. log 1/EC50 (mM)	Calc. log 1/EC50 (mM)	Ref.
IM	1COO	-0.61	-0.336	4
IM	Cap	0.71	0.0003113	4
IM	CF3SO3	-0.81	-0.2451	4
IM	CF3COO	-1.07	-0.2194	4
IM01	1COO	-1.07	-0.5579	4
IM01	CF3COO	-0.57	-0.4413	5
IM01	CF3SO3	-1.35	-0.467	4
IM01	Cap	0.87	-0.2216	5
IM01	HCOO	0.17	-0.6547	5
IM04	1COO	-0.32	0.1632	4
IM04	Cap	1	0.4995	4
IM04	CF3SO3	0.23	0.2541	4
IM04	HCOO	-0.19	0.0664	4
IM04	CF3COO	-0.28	0.2798	5
IM1-10	BF4	3.1791	1.6972	1
IM1-10	Cl	3.2321	1.5689	1
IM11CN	(CF3SO2)2N	-0.8102	0.0992	1
IM11O2	(CF3SO2)2N	-0.0043214	-0.03	1
IM11O2	Cl	-1.33	-0.3368	1
IM12	(2-OPhO)2B	0.041	-0.3615	1
IM12	Cl	-1.3385	-0.7437	1
IM12	SCN	-1.1492	-1.0082	1
IM12	(C2F5)2PO2	-0.0492	-0.2438	1
IM12	B(CN)4	-0.5575	-0.4578	1
IM12	2OSO3	-1.28	-0.6325	1
IM12O1	(CF3SO2)2N	0.1637	-0.4791	1
IM12O1	Cl	-1.1847	-0.9983	1
IM12O1	Cl	-1.18	-0.9983	1
IM12O2	Br	-1.3	-0.4017	1
IM12O2	(CF3SO2)2N	0.0367	0.1824	1
IM12OH	I	-0.8871	-0.9635	1
IM12OH	(CF3SO2)2N	-1.0792	-0.259	1
IM13	(CF3SO2)2N	0.23	0.0633	1
IM13	BF4	-0.94	-0.3276	1
IM13O1	Cl	-1.3	-1.1273	1
IM13O1	(CF3SO2)2N	-0.238	-0.6081	1
IM13OH	(CF3SO2)2N	-0.8904	-0.4189	1
IM14	(CF3)2N	-0.4564	0.2662	1
IM14	4MePhSO3	-0.5263	0.0916	1
IM14	8OSO3	1.1765	0.2855	1
IM14	CF3SO3	-0.5966	0.0178	1
IM14	N(CN)2	-0.67	-0.1131	7
IM14	Br	-0.0682	-0.235	1
IM14	Cl	-0.4728	-0.17	1
IM14	(CF3SO2)2N	0.5272	0.3492	1
IM14	BF4	-0.5478	-0.0417	1
IM14	I	-0.5922	-0.3553	1
IM14	PF6	-0.5145	0.1516	1
IM15	BF4	-0.1399	0.2422	1
IM16	(2-SO2PhCO)N	0.3325	0.6181	1
IM16	BF4	-0.1818	0.5337	1
IM16	Br	1.58	0.3404	1
IM16	Cl	0.0655	0.4054	1
IM16	PF6	0.8601	0.727	6
IM16	(CF3SO2)2N	0.9469	0.9246	4
IM16-2Me	Cl	1.2596	0.4071	1
IM17	BF4	0.5575	0.8378	1
IM18	PF6	2.18	1.2953	1
IM18	Br	2.37	0.9087	1
IM18	BF4	1.5986	1.102	1
IM18	Cl	1.9547	0.9737	1
IM18	Cl	1.9508	0.9737	1
IM18	BF4	1.6003	1.102	1
IM18	(CF3SO2)2N	2.1707	1.4929	1
IM19	BF4	2.284	1.4094	1
IM24	BF4	0.1959	0.1458	1
IM26	BF4	0.8508	0.7097	1
Mel	1COO	0.6099	0.902	5
Mel	CF3COO	0.76	1.0186	5
Mel	CF3SO3	0.5501	0.9929	5
Mor11O2	(CF3SO2)2N	-0.382	-0.3906	1
Mor14	(CF3SO2)2N	0.5229	0.3809	1
N0,1,1,2OH	1COO	-1.29	-0.1834	1
N00(2O1)2O1	N00SO3	-1.03	-0.8861	1
N1121COO2	(CF3SO2)2N	-0.3243	-0.4224	1
N1122O1	(CF3SO2)2N	-0.3464	-0.7529	1
N1124	(CF3SO2)2N	-0.21	-0.0176	1
N1124	(CF3SO2)2N	-0.2304	-0.0176	1
N2226	Br	0.54	0.2585	1
Pip14	Br	-1.3201	-0.1694	1
Pip14	(CF3SO2)2N	0.4318	0.4148	1
Py3OH	(CF3SO2)2N	-1.0086	-0.0923	1
Py4	Br	-0.39	-0.0128	7
Py4	Cl	-0.1761	0.0521	1
Py4	N(CN)2	-0.3	0.109	7
Py4-3Me	Br	0.25	-0.0317	7
Py4-3Me	N(CN)2	0.34	0.0901	7
Py4-3Me-5Me	N(CN)2	0.8801	0.1848	7
Py4-3Me-5Me	Br	0.4101	0.0629	7
Py4-4Me	BF4	-0.017	0.1135	1
Py4-4NMe2	(CF3SO2)2N	1.15	0.9427	1
Py4-4NMe2	Cl	0.4522	0.4235	1
Py6-4Me	Br	0.93	0.4941	8
Py6-4Me	Cl	1.5607	0.5591	9
Py6-4NMe2	(CF3SO2)2N	1.618	0.9427	1
Py8	Cl	1.308	1.1987	1
Pyr11COO2	(CF3SO2)2N	-0.233	-0.5857	1
Pyr12O2	(CF3SO2)2N	0.0278	0.2916	1
Pyr13OH	(CF3SO2)2N	-0.9079	-0.1813	1
Pyr14	(C2F5)3PF3	1.3002	0.886	1
Pyr14	Cl	-1.6522	-0.2057	1
Pyr14	(CF3SO2)2N	0.4547	0.3135	1
Pyr16	(CF3SO2)2N	0.6021	0.8837	1
Pyr16	Cl	0	0.3645	1
S222	(CF3SO2)2N	-0.2648	-0.0924	1
TMG	1COO	-0.17	-0.7764	5
TMG	CF3SO3	-0.52	-0.6855	5
TMG	Cap	0.71	-0.4401	5

## Sheet: No. 4
		4
Cation	Anion	Obs. log1/LC50 (mM)	Calc.log1/LC50 (mM)	Ref.
HPiPy	Br	3.66	3.7944	8
IM110	Br	3.31	2.8763	8
IM112	Br	3.82	3.7133	8
IM112	Cl	4.82	3.7783	11
IM116	Cl	5	4.6719	11
IM118	Cl	5.34	5.2626	11
IM12	Br	0.4101	0.5843	12
IM12O1	BF4	0.02	0.523	13
IM12O1	N(CN)2	0	0.4515	13
IM13OH	Cl	0.4701	0.4549	14
IM14	BF4	1.6402	1.373	13
IM14	BF4	1.3298	1.373	15
IM14	BF4	1.2097	1.373	16
IM14	BF4	1.3197	1.373	8
IM14	Br	1.4401	1.1797	15
IM14	Br	1.4295	1.1797	8
IM14	Br	1.2197	1.1797	16
IM14	Br	1.0701	1.1797	8
IM14	Br	1.58	1.1797	12
IM14	Br	1.1599	1.1797	8
IM14	Cl	1.15	1.2447	16
IM14	Cl	1.4295	1.2447	11
IM14	Cl	1.0701	1.2447	15
IM14	PF6	1.15	1.5663	15
IM14	PF6	1.15	1.5663	8
IM14	PF6	1.0501	1.5663	16
IM14	PF6	1.0701	1.5663	11
IM14	(CF3SO2)2N	1.3497	1.7639	14
IM14-2Me	Br	1.1198	1.3125	12
IM16	BF4	1.8697	1.9209	16
IM16	Br	2.01	1.7276	12
IM16	Br	1.9393	1.7276	8
IM16	Br	2.22	1.7276	8
IM16	Cl	1.9101	1.7926	16
IM16-2Me	Br	2.19	1.7327	8
IM16-2Me	Br	2.14	1.7327	12
IM18	Br	2.46	2.3054	8
IM18	Cl	2.46	2.3704	16
IM18	BF4	2.34	2.4987	16
N1112O1	1SO3	1.4295	0.2736	17
N1112O1	1OSO3	1.1898	0.3552	17
N1112O1	(CF3SO2)2N	1.3197	0.7563	17
N1114	(CF3SO2)2N	1.3904	1.4247	17
N1114	1SO3	1.1798	0.942	17
N1222	1OSO3	0.37	0.6053	17
N4444	Br	1.5302	2.5716	8
P2444	Dep	1.5406	2.8264	11
P4444	Br	2.05	3.0464	8
Pip14	Br	1.2	1.2236	12
Py4	(CF3SO2)2N	2.38	1.9509	14
Py4	Br	1.2798	1.3667	12
Py4	Cl	0.93	1.4317	11
Py4-3Me	Br	1.3401	1.3601	12
Py4-3Me	Br	1.2403	1.3601	8
Py4-3Me-5Me	Br	0.9698	1.447	12
Py4-3Me-5Me	Br	1.0101	1.447	8
Py6	Br	1.9318	1.9382	8
Py6	Br	1.8386	1.9382	12
Py6-3Me	Br	2.41	1.9392	8
Py6-3Me	Br	2.39	1.9392	12
Py8	Br	3.2	2.5267	12
Py83Me	Br	2.43	2.5209	12
Py8-3Me	Br	2.6	2.5209	8
Pyr14	Br	0.73	1.1083	12
Pyr14	1OSO3	0.4	1.2913	17
Pyr14	(CF3SO2)2N	1.06	1.6924	14
Pyr16	Br	1.6904	1.6925	12
Pyr18	Br	2.99	2.2513	12
TMSiMmIM	Br	1.15	1.484	14

## Sheet: No. 5
		5
Cation	Anion	Obs.log 1/EC50 (mM)	Calc. log 1/EC50 (mM)	Ref.
IM14	Br	-1.38	-1.199	18
IM16	Br	-1.2799	-0.6236	18
IM18	Br	-0.5403	-0.0553	18
Py3-3Me	Br	-1.73	-1.3082	18
Py4-3Me	Br	-1.0302	-0.9957	18
Py6-3Me	Br	-0.1703	-0.4057	18
Py8-3Me	Br	1.2596	0.1684	18
IM14	BF4	-0.57	-1.0057	19

## Sheet: No. 6
		6
Cation	Anion	Obs. log1/IC50 (mM)	Calc. log1/IC50 (mM)	Ref.
Pyr13	Br	-1.6375	-0.4852	20
Pyr14	Br	-1.2504	-0.5607	20
Pyr18	Br	1.0969	0.5683	20
Pip14	Br	-1.1461	-0.4594	20
Py8	Br	2.0458	0.8437	20
Py8-2Me	Br	2.0969	1.1037	20
Py8-3Me	Br	2	0.8424	20
Py8-4Me	Br	1.6198	0.7964	20
Pyr13	(CF3SO2)2N	-0.6656	0.099	20
Pyr14	(CF3SO2)2N	-0.1436	0.0235	20
Pyr18	(CF3SO2)2N	1.0706	1.1525	20
Py8-4Me	(CF3SO2)2N	1.4815	1.3806	20
IM13	(CF3SO2)2N	-0.7991	-0.2267	20
IM16	(CF3SO2)2N	0.1918	0.6346	20
IM18	BF4	0.1605	0.812	20

## Sheet: No .7
		7
Cation	Anion	Obs. log 1/EC50 (mM)	Calc. log 1/EC50 (mM)	Ref.
IM12	Br	-0.8274	-1.3837	21
IM14	Br	-0.5105	-0.81	21
IM1-1Ph	Br	-0.2601	0.2245	21
IM18	Br	0.7696	0.3337	21
IM12	BF4	-0.567	-1.1904	21
IM14	BF4	-0.4969	-0.6167	21
IM1-1Ph	BF4	-0.1461	0.4178	21
IM18	BF4	0.7212	0.527	21
Py2	Br	-0.9619	-1.0868	21
Py4	Br	-0.786	-0.5878	21
Py8	Br	0.8539	-0.0121	21
N112OH-2	Br	-1.606	-1.3261	21
N112OH-4	Br	-1.3574	-1.2389	21
N112OH-1Ph	Br	-0.6776	-0.287	21
N112OH-8	Br	0.3468	-0.1805	21
N112OH-1	Br	-1.8486	-1.6642	21
N112OH-1	Cl	-1.8597	-1.5992	21
IM14	Cl	-1.0899	-0.745	22
IM14	PF6	-1.143	-0.4234	22
IM14	BF4	0.2218	-0.6167	22
IM24	BF4	-0.5315	-0.4292	22
IM16	BF4	-1.0607	-0.0413	22
IM1-10	BF4	1.1549	1.1222	22

## Sheet: No. 8
		8
Cation	Anion	Obs. log 1/EC50 (mM)	Calc. log 1/EC50 (mM)	Ref.
IM12	Br	-0.9827	-1.0637	21
IM14	Br	-0.3345	-0.49	21
IM1-1Ph	Br	0.2596	0.5445	21
IM18	Br	1.699	0.6537	21
IM12	BF4	-0.9479	-0.8704	21
IM14	BF4	-0.2014	-0.2967	21
IM1-1Ph	BF4	0.3372	0.7378	21
IM18	BF4	1.3979	0.847	21
Py2	Br	-1.1399	-0.7668	21
Py4	Br	-0.2355	-0.2678	21
Py8	Br	1.3979	0.3079	21
N112OH-2	Br	-1.7233	-1.3576	21
N112OH-4	Br	-1.404	-0.9189	21
N112OH-1Ph	Br	-0.4594	0.033	21
N112OH-8	Br	0.699	0.1395	21
N112OH-1	Br	-1.8423	-1.3442	21
N112OH-1	Cl	-1.9508	-1.2792	21

## Sheet: No. 9
		9
Cation	Anion	Obs. log 1/EC50 (mM)	Calc. log 1/EC50	Ref.
IM12	BF4	-0.9974	-1.1094	21
IM14	BF4	-0.658	-0.5357	21
IM18	BF4	0.5229	0.608	21
IM1-1Ph	BF4	-0.2504	0.4988	21
IM12=1	BF4	-0.8949	-0.7775	21
IM12	(CF3SO2)2N	-0.2601	-0.7185	21
IM14	(CF3SO2)2N	-0.0682	-0.1448	21
IM18	(CF3SO2)2N	0.7212	0.9989	21
IM1-1Ph	(CF3SO2)2N	0.4815	0.8897	21
IM12=1	(CF3SO2)2N	-0.2122	-0.3866	21
IM12	Br	-0.9217	-1.3027	21
IM14	Br	-0.4393	-0.729	21
IM18	Br	0.5229	0.4147	21
IM1-1Ph	Br	0.2757	0.3055	21
IM12=1	Cl	-0.8476	-0.9058	21
Py2	(CF3SO2)2N	-0.4099	-0.4216	21
Py4	(CF3SO2)2N	-0.2227	0.0773	21
Py2=1	(CF3SO2)2N	-0.3502	-0.111	21
Py2	Br	-0.9795	-1.0058	21
Py4	Br	-0.5038	-0.5068	21
Py8	Br	0.5528	0.0689	21
Py1-Ph	Br	-0.3997	0.3055	21
Py2=1	Cl	-0.9004	-0.6302	21
N112OH-2	(CF3SO2)2N	-0.4639	-1.0124	21
N112OH-4	(CF3SO2)2N	-0.2253	-0.5737	21
N112OH-8	(CF3SO2)2N	0.4685	0.4847	21
N112OH-1Ph	(CF3SO2)2N	0.2441	0.3782	21
N112OH-2=1	(CF3SO2)2N	-0.3598	-0.6609	21
N112OH-2	Br	-1.4949	-1.5966	21
N112OH-4	Br	-0.721	-1.1579	21
N112OH-8	Br	0.2147	-0.0995	21
N112OH-1Ph	Br	-0.1399	-0.206	21
N112OH-2=1	Cl	-1.5325	-1.1801	21
N2222	Br	-1.2586	-1.3566	21
N2224	Br	-0.9031	-0.7521	21
N2228	Br	0.4815	0.3414	21
N2221-Ph	Br	-0.7235	0.1004	21
N2222=1	Cl	-0.8069	-0.9871	21

[truncated: 25 more sheets: No. 10, No. 11, No. 12, No. 13, No. 14-16, No.17-19, No.20-22, No.23-25, No.26-28, No29-31, No.32-34, No.35-37, No.38-40, No.41-43, No. 44, No. 45, No.46, No. 47, No. 48-50, No. 51-52 …]
